# Supplementary material for: Increased Expression of PPAR-γ Modulates Monocytes Into a M2-Like Phenotype in SLE Patients: An Implicative Protective Mechanism and Potential Therapeutic Strategy of Systemic Lupus Erythematosus
Source: Front Immunol. 2021 Jan 19;11:579372. doi: 10.3389/fimmu.2020.579372 (PMC7873911; doi:10.3389/fimmu.2020.579372)
Supplement: Supplementary file 2 [file Table_1.xls]

## Sheet: Sheet2
No.	Gender	Age(year)	Diagnosis	SLEDAI score	Skin rashes	Arthritis	Nephrits	Neurological manifestations	WBC count(*10^9/L)	RBC count((*10^9/L))	HGB(g/L)	PLT count(*10^9/L)	ANA titers	ENA	dsDNA	C3	C4	course of disease	corticosteroid	immunosuppressive agent
1	Female	40	SLE	12	Yes	No	Yes	No	5.74	4.79	137	133	1：1000	anti-U1-rRNP(+++), anti-SS-A(+++), anti-SS-B(+) Ribosomal protein(+), anti-RO-52(+++)	Not determined	0.76	0.13	14 years	Unknown	Unknown
2	Female	47	SLE	4	Yes	No	No	No	4.66	3.77	111	159	1：1000	anti-Sm(++), anti-U1-rRNP(++), anti-SS-A(+++), anti-SS-B(+), anti-Ribosomal protein(++), anti-RO-52(+++)	Negative	0.56	0.04	3 months	Methylprednisolone 48mg qd	No
3	Female	28	SLE	11	Yes	Yes	No	No	3.56	3.68	112	142	1：1000	anti-Sm(+), anti-U1-rRNP(+), anti-SS-A(+++), anti-SS-B(+), anti-Ribosomal protein(+++),anti-RO-52(+++), anti PNCA(+)	Positive	0.45	0.08	2 months	Methylprednisolone 60mg qd	No
4	Female	31	SLE	15	Yes	Yes	No	No	2.84	4.54	119	269	1：320	anti-U1-Urmp(+), anti-RO-52(+)	Negative	0.8	0.21	12 months	No	No
5	Female	26	SLE	18	Yes	No	Yes	No	5.1	4.6	97	187	1：320	anti-SS-A(++), Anti ribosome p(++)	Positive	0.36	0.03	33 months	No	No
6	Female	39	SLE	12	Yes	No	Yes	No	6.47	4.81	141	261	1：1000	anti-Sm(+++), anti-U1-rRNP(+++), anti-SS-A(++), Anti ribosome p(+++), Antihistone(+)	Negative	0.39	0.08	137 months	Prednisolone 15mg qd	No
7	Female	38	SLE	17	Yes	No	No	No	2.86	4.45	126	203	1：320	anti-Sm(+), anti-U1-rRNP(+)	Negative	0.51	0.07	125 months	No	No
8	Female	21	SLE	10	Yes	No	No	No	2.58	4.09	119	68	1：1000	anti-Sm(+++), anti-U1-rRNP(+++), anti-SS-A(+++), anti-Ribosomal protein(+++), anti-RO-52(+++)	Not determined	0.43	0.05	4 months	No	No
9	Female	39	SLE	18	No	Yes	Yes	No	4.16	4.34	125	224	1：1000	anti-Sm(+++), anti-U1-rRNP(+++), anti-SS-A(+++), anti-ribosome p(+++), anti-RO-52(+++)	Negative	0.62	0.12	9 months	Prednisolone 30mg qd	No
10	Female	22	SLE	10	No	No	Yes	No	10.66	4.17	129	178	1：1000	anti-U1-rRNP(+++), anti-SS-A(+++),anti-SS-B(+++), anti-RO-52(+++)	Negative	0.61	0.14	19 months	Methylprednisolone 16mg qd	No
11	Female	37	SLE	4	Yes	No	No	No	6.55	4.3	131	199	>1：1000	anti-Sm(+++), anti-U1-rRNP(+++), anti-SS-A(+++),anti-SS-B(+), Antinucleosome(+),Anti ribosome p(++),anti-RO-52(+++)	Negative	0.66	0.2	5 months	No	No
12	Female	45	SLE	3	No	No	No	No	3.29	3.59	102	49	1：1000	anti-U1-Urnp(+++) anti-SS-A(+++) anti-RO-52(+++)	Negative	0.78	0.17	20 months	No	No
13	Female	34	SLE	16	Yes	No	Yes	No	3.41	3.45	101	137	1：1000	anti-Sm(++) anti-U1-rRNP(+++) anti-SS-A(+++) anti-SS-B(+) anti-Nucleosomes(+) Anti ribosome p(+++) anti-RO-52(+++)	Not determined	0.18	0.02	51 months	No	No
14	Female	18	SLE	4	Yes	No	No	No	5.02	4.87	139	235	1：80	not determined	Negative	0.65	0.06	67 months	Prednisolone 5mg qd	Mycophenolate mofetil
15	Female	51	SLE	6	Yes	No	No	No	5.01	4.3	139	155	1:80	not determined	Negative	0.97	0.11	24 months	Prednisolone	cyclophosphamide
16	Female	50	SLE	14	Yes	No	No	No	3.1	4.02	120	140	1：320	anti-Sm(+) anti-U1-rRNP(+) anti-SS-A(++) anti-Nucleosomes(+) anti-Ribosomal protein(++)	Positive	0.43	0.11	7 months	Methylprednisolone 48mg qd	No
17	Female	24	SLE	20	Yes	Yes	Yes	No	8.92	3.69	104	346	1：1000	anti-Sm(++) anti-U1-rRNP(++) anti-SS-A(+++) anti-SS-B(+) anti-Ribosomal protein(++) anti-RO-52(+++)	Positive	0.82	0.16	4 months	Prednisolone 50mg qd	Mycophenolate mofetil
18	Female	21	SLE	32	Yes	Yes	Yes	No	3.04	4.55	131	211	1：1000	anti-Sm(+++) anti-U1-rRNP(+++) Anti ribosome p(+++)	Negative	0.49	0.08	6 months	No	No
19	Female	25	SLE	18	No	Yes	Yes	No	4.53	4.74	116	214	1:1000	anti-Sm(+++) anti-U1-rRNP(+++) anti-SS-A(+++) anti-SS-B(++) Antinucleosome(++) Anti ribosome p(+++) anti-RO-52(+++)	Positive	0.13	0.04	1 months	No	No
20	Female	41	SLE	8	Yes	Yes	No	No	5.85	3.98	116	234	1:1000	Negative	Negative	0.77	0.22	12 months	No	No
21	Female	26	SLE	12	Yes	No	No	No	4.61	3.63	108	167	1：1000	anti-Sm(+) anti-U1-rRNP(++) anti-SS-A(+++) anti-Ribosomal protein(+++) anti-RO-52(++)	Negative	0.28	0.05	152 months	Prednisolone 15mg qd	No
22	Female	51	SLE	28	Yes	Yes	Yes	No	6.77	4.35	125	152	1：320	anti-Sm(+) anti-U1-rRNP(+) anti-SS-A(+) Antinucleosome(+) anti-RO-52(++)	Positive	0.47	0.07	220 months	Prednisolone 25mg bid	Mycophenolate mofetil
23	Female	53	SLE	6	Yes	No	No	No	8.36	3.97	130	227	1:320	anti-U1-Urnp(+++) anti-SS-A(+)	Not determined	0.66	0.19	87 months	Prednisolone 10mg qd	No
24	Female	26	SLE	8	Yes	Yes	No	No	5.71	4.22	124	390	1:1000	Negative	Negative	0.98	0.21	48 months	Prednisolone 30mg qd	No
25	Female	39	SLE	4	No	No	No	No	5.78	4.04	130	226	1：320	anti-SS-A(+++) Antinucleosome(++)	Negative	0.57	0.2	10 months	Prednisolone 10mg qd	No
26	Female	27	SLE	26	Yes	Yes	Yes	No	3.59	3.91	118	185	1:1000	anti-U1-rRNP(+) anti-SS-A(+++) Antinucleosome(+++)	Positive	0.53	0.22	40 months	Methylprednisolone 60mg qd	No
27	Female	28	SLE	16	Yes	No	No	No	4.5	4.72	133	281	1:1000	anti-Sm(+) anti-U1-rRNP(+++) anti-SS-A(+++) Anti ribosome p(++) anti-RO-52(+++)	Positive	0.46	0.07	1 months	No	No
28	Female	30	SLE	9	Yes	No	No	No	WBC 2.8					anti-Sm(+++) anti-U1-rRNP(+++) anti-SS-A(+++) Antinucleosome(+) anti-RO-52(+++)	Positive	0.4	0.12	6 months	Methylprednisolone 60mg qd	No
